# Supplementary material for: The effect of endoscopic polidocanol carbon dioxide foam for internal hemorrhoids: a retrospective study
Source: PeerJ. 2025 Nov 17;13:e20252. doi: 10.7717/peerj.20252 (PMC12633121; doi:10.7717/peerj.20252)
Supplement: Supplemental Information 1 [file peerj-13-20252-s001.xls]

## Sheet: Study Group
Sex	Age（year）	Height（cm）	Weight（kg）	Study group	Pre-treatment anal bleeding score	Post-treatment anal bleeding score	Pre-treatment anal prolapse score	Post-treatment anal prolapse score	efficacy index	Clinical effects	The cost of surgery（RMB）	Length of stay（d）	The dosage of polidocanol（ml）
Female	75	158	60	√	2	0	1	0	1	Cure	3171.55	7	2
Female	73	155	61	√	2	0	0	0	1	Cure	6524.97	6	2
Male	77	170	75	√	2	0	0	0	1	Cure	5601.39	7	1.8
Male	72	171	76	√	1	0	1	0	1	Cure	8315.22	3	2
Female	70	159	57	√	3	0	1	0	1	Cure	2739.1	3	1.5
Male	69	172	69	√	2	0	0	0	1	Cure	6803.21	3	2
Male	69	173	68	√	1	0	0	0	1	Cure	2739.1	4	2
Female	68	155	56	√	2	0	1	0	1	Cure	8507.22	3	2
Male	66	172	70	√	1	0	0	0	1	Cure	2739.1	8	2
Male	61	171	75	√	1	0	0	0	1	Cure	5197.37	2	1.5
Male	61	170	76	√	2	1	1	0	0.6667	Improvement	3020.99	5	1.9
Female	61	155	56	√	2	0	0	0	1	Cure	4059.67	6	1.8
Female	60	154	54	√	2	0	1	0	1	Cure	2739.1	3	2
Male	59	170	76	√	3	0	2	0	1	Cure	2965.44	7	2
Male	56	171	73	√	2	0	2	0	1	Cure	2739.1	8	2
Female	55	156	65	√	1	0	0	0	1	Cure	2739.1	4	2
Female	55	153	60	√	1	0	1	0	1	Cure	2739.1	4	1.8
Female	55	157	52	√	2	0	0	0	1	Cure	2739.1	5	1.9
Male	55	173	71	√	2	0	1	0	1	Cure	7481.9	7	1.8
Male	54	172	72	√	1	0	2	0	1	Cure	5662.62	7	2
Female	54	152	60	√	3	1	2	1	0.6	Improvement	2739.1	5	2
Female	54	157	51	√	1	0	0	0	1	Cure	2739.1	6	2
Male	54	175	68	√	2	0	0	0	1	Cure	5825.91	3	1.8
Female	54	154	60	√	1	0	0	0	1	Cure	2864.01	6	1.9
Male	54	173	63	√	3	0	2	0	1	Cure	3084.34	3	1.8
Male	53	172	65	√	2	0	1	0	1	Cure	2739.1	5	1.8
Female	52	156	53	√	2	0	2	0	1	Cure	2739.1	7	2
Male	52	173	67	√	1	0	1	0	1	Cure	2739.1	2	2
Male	52	172	68	√	2	0	1	0	1	Cure	5583.2	3	2
Male	52	171	67	√	2	0	2	0	1	Cure	3243.3	6	2
Male	52	172	65	√	1	0	1	0	1	Cure	7965.85	2	2
Male	51	175	72	√	2	1	2	1	0.5	Improvement	5372.46	3	2
Male	51	176	63	√	2	0	0	0	1	Cure	2739.1	4	1.9
Male	51	174	67	√	1	0	0	0	1	Cure	2739.1	2	1.8
Male	51	173	61	√	2	0	0	0	1	Cure	2739.1	4	1.8
Male	50	171	69	√	1	0	0	0	1	Cure	2739.1	4	1.9
Female	50	152	53	√	1	0	1	0	1	Cure	2739.1	4	2
Male	49	173	69	√	2	0	0	0	1	Cure	2739.1	5	2
Male	49	176	67	√	1	0	0	0	1	Cure	2739.1	2	2
Female	49	150	50	√	1	0	1	0	1	Cure	2739.1	4	1.8
Male	48	175	67	√	2	0	0	0	1	Cure	2739.1	5	1.8
Male	48	177	62	√	2	0	1	0	1	Cure	2739.1	5	1.8
Male	48	172	64	√	2	0	0	0	1	Cure	2739.1	7	1.9
Male	47	174	68	√	3	1	2	1	0.6	Improvement	7342.91	7	1.9
Female	47	153	52	√	2	0	0	0	1	Cure	2739.1	3	1.9
Male	47	173	67	√	1	0	1	0	1	Cure	2739.1	5	2
Female	47	154	51	√	2	0	1	0	1	Cure	2739.1	7	2
Male	47	173	68	√	1	0	1	0	1	Cure	8083.82	9	2
Female	46	152	50	√	1	0	0	0	1	Cure	2739.1	4	1.9
Female	45	151	51	√	3	1	2	1	0.6	Improvement	2739.1	3	2
Female	45	158	53	√	1	0	0	0	1	Cure	8721.88	3	2
Male	45	172	67	√	2	0	1	0	1	Cure	2739.1	7	2
Male	44	174	67	√	2	1	2	1	0.5	Improvement	3158.36	6	1.9
Male	44	176	63	√	2	0	0	0	1	Cure	2739.1	5	1.8
Female	42	159	52	√	1	0	1	0	1	Cure	2739.1	4	1.8
Male	42	172	68	√	2	0	1	0	1	Cure	2739.1	3	1.8
Male	41	174	72	√	1	0	0	0	1	Cure	4784.5	5	2
Male	41	173	68	√	2	0	2	0	1	Cure	5249.24	7	1.9
Male	40	175	73	√	3	2	3	3	0.3333	Invalid	8705.51	5	1.8
Male	40	174	69	√	1	0	0	0	1	Cure	2739.1	5	1.8
Male	40	173	68	√	2	0	1	0	1	Cure	5670.16	6	1.9
Male	39	176	65	√	3	0	2	0	1	Cure	3054.76	7	2
Male	38	172	65	√	2	0	2	0	1	Cure	2739.1	4	2
Male	38	173	68	√	2	0	1	0	1	Cure	2739.1	5	2
Male	37	175	70	√	2	1	2	1	0.5	Improvement	6311.24	6	2
Male	37	174	72	√	2	0	0	0	1	Cure	2739.1	5	2
Male	37	174	73	√	2	1	1	0	0.6667	Improvement	8438.67	4	1.9
Female	36	158	68	√	2	0	2	0	1	Cure	2739.1	5	1.9
Female	36	157	72	√	1	0	0	0	1	Cure	2739.1	3	1.9
Male	34	172	65	√	2	0	1	0	1	Cure	2739.1	4	1.8
Male	34	173	67	√	2	1	1	0	0.5	Improvement	2739.1	3	1.7
Male	31	172	72	√	1	0	0	0	1	Cure	2739.1	5	1.7
Male	31	173	70	√	2	0	0	0	1	Cure	2739.1	5	1.5
Male	30	175	69	√	1	0	0	0	1	Cure	2739.1	4	1.7
Male	29	175	67	√	3	1	2	1	0.6	Improvement	2739.1	3	1.6
Male	29	176	73	√	2	0	0	0	1	Cure	2739.1	4	1.9
Male	28	177	65	√	3	0	2	0	1	Cure	2739.1	3	2
Male	28	178	66	√	2	1	2	1	0.5	Improvement	2739.1	6	2
Female	22	159	57	√	2	0	1	0	1	Cure	2739.1	4	2
Male	68	158	51	√	2	0	0	0	1	Cure	2739.1	5	2
	48.7625	167.688	64.6875								3846.58	4.725	1.9
Male	56
Female	24

## Sheet: Control Group
Sex	Age（year）	Height（cm）	Weight（kg）	Control group	Pre-treatment anal bleeding score	Post-treatment anal bleeding score	Pre-treatment anal prolapse score	Post-treatment anal prolapse score	efficacy index	Clinical effects	The cost of surgery（RMB）	Length of stay（d）	The dosage of polidocanol（ml）
Male	35	169	67	√	2	0	2	0	1	Cure	2739.1	5	1.9
Male	31	168	65	√	3	1	2	1	0.6	Improvement	6988	6	1.8
Male	69	172	70	√	3	0	2	0	1	Cure	4638.88	4	1.9
Female	67	157	59	√	3	1	3	1	0.6667	Improvement	7755.69	7	1.9
Male	67	168	67	√	2	0	2	0	1	Cure	4891.64	5	1.8
Male	66	167	69	√	3	0	2	0	1	Cure	2739.1	3	1.7
Male	66	167	73	√	2	0	2	0	1	Cure	2739.1	5	1.6
Male	65	165	71	√	2	0	1	0	1	Cure	3440.87	6	1.5
Male	64	172	76	√	1	0	2	0	1	Cure	2795.38	5	1.8
Male	64	170	72	√	2	1	2	1	0.5	Improvement	4763.37	8	1.6
Female	64	159	56	√	1	0	1	0	1	Cure	2739.1	5	1.5
Male	63	170	70	√	2	0	2	0	1	Cure	2739.1	5	2
Female	63	157	52	√	3	2	2	1	0.4	Improvement	4887.9	4	2
Male	62	173	67	√	1	0	2	0	1	Cure	2739.1	3	2
Female	62	154	49	√	2	0	1	0	1	Cure	2739.1	4	2
Male	62	170	68	√	2	0	0	0	1	Cure	5333.67	5	2
Male	61	173	82	√	3	0	1	0	1	Cure	3776.78	3	2
Male	60	171	73	√	2	1	3	1	0.6	Improvement	7159.3	11	2
Male	60	170	63	√	1	0	0	0	1	Cure	4011.02	9	2
Male	59	169	67	√	2	0	1	0	1	Cure	2739.1	6	2
Male	58	169	69	√	1	0	0	0	1	Cure	4313.01	4	1.7
Male	58	167	63	√	3	0	2	0	1	Cure	2739.1	4	1.9
Female	58	153	52	√	2	0	2	0	1	Cure	2739.1	4	1.9
Male	57	170	67	√	3	1	2	1	0.6	Improvement	7194.24	6	2
Male	57	168	67	√	1	0	1	0	1	Cure	5600.97	5	2
Male	56	163	68	√	2	0	2	0	1	Cure	2739.1	3	2
Male	56	167	68	√	2	0	2	0	1	Cure	2739.1	4	2
Female	55	159	53	√	2	1	2	1	0.5	Improvement	3960.6	6	2
Male	55	169	67	√	1	0	1	0	1	Cure	3713.3	5	1.9
Male	55	168	68	√	3	1	2	1	0.6	Improvement	4157.14	4	1.9
Male	54	175	88	√	1	0	1	0	1	Cure	3755.08	4	1.9
Female	54	153	52	√	2	0	0	0	1	Cure	2739.1	5	1.8
Male	54	175	69	√	2	0	1	0	1	Cure	2739.1	4	1.8
Male	54	176	67	√	1	0	0	0	1	Cure	3212.48	3	1.9
Male	53	168	69	√	2	0	1	0	1	Cure	3536.1	5	1.8
Female	52	164	53	√	3	0	2	0	1	Cure	2739.1	4	2
Male	52	176	67	√	2	0	1	0	1	Cure	7745.91	5	2
Male	52	178	61	√	2	0	0	0	1	Cure	2739.1	4	2
Female	52	164	48	√	1	0	1	0	1	Cure	3368.71	3	2
Male	52	173	67	√	2	0	1	0	1	Cure	2739.1	4	2
Male	52	175	63	√	2	1	1	0	1	Improvement	7077.25	5	2
Female	51	160	47	√	3	1	2	0	1	Improvement	2739.1	3	1.8
Female	51	158	48	√	1	0	0	0	1	Cure	2739.1	2	1.9
Male	51	170	67	√	2	0	1	0	1	Cure	3978.84	7	1.9
Male	50	172	64	√	1	0	1	0	1	Cure	2739.1	4	1.8
Male	50	173	65	√	2	0	2	0	1	Cure	18744	11	1.7
Male	50	174	69	√	3	0	2	0	1	Cure	2739.1	4	1.6
Male	49	173	70	√	2	0	0	0	1	Cure	2739.1	3	1.5
Male	49	172	78	√	1	0	0	0	1	Cure	2739.1	4	1.9
Male	49	175	77	√	2	0	1	0	1	Cure	2739.1	3	2
Male	49	174	76	√	2	1	2	1	0.5	Improvement	5595.09	5	2
Female	49	153	51	√	3	2	2	2	0.2	Invalid	10236	7	2
Male	49	175	78	√	1	0	0	0	1	Cure	4266.75	4	2
Male	48	174	75	√	2	0	1	0	1	Cure	5742.59	3	1.8
Male	48	172	73	√	1	0	1	0	1	Cure	4219.84	5	1.9
Male	48	167	77	√	2	0	0	0	1	Cure	2739.1	6	1.8
Female	47	162	50	√	1	0	0	0	1	Cure	2739.1	3	1.7
Female	47	153	47	√	1	0	1	0	1	Cure	2739.1	4	2
Male	22	170	67	√	2	0	2	0	1	Cure	2739.1	4	2
Male	47	172	63	√	3	0	2	0	1	Cure	2739.1	5	2
Male	46	170	69	√	2	0	1	0	1	Cure	7050.4	8	2
Male	25	171	67	√	2	0	0	0	1	Cure	2739.1	4	2
Male	45	173	65	√	2	0	1	0	1	Cure	3041	5	2
Male	44	176	68	√	2	0	1	0	1	Cure	2739.1	4	1.9
Female	44	159	50	√	1	0	0	0	1	Cure	2960.93	3	2
Male	42	171	70	√	1	0	0	0	1	Cure	2739.1	5	1.8
Male	42	174	72	√	1	0	0	0	1	Cure	2739.1	3	1.7
Male	42	172	71	√	3	0	2	0	1	Cure	2739.1	4	1.6
Male	41	173	67	√	1	0	2	0	1	Cure	2739.1	3	1.5
Female	41	157	63	√	2	0	0	0	1	Cure	2739.1	5	2
Male	41	171	65	√	2	0	0	0	1	Cure	4833.51	3	1.9
Male	40	172	68	√	1	0	0	0	1	Cure	2739.1	5	2
Female	40	152	67	√	3	3	3	2	0.166	Invalid	2739.1	4	1.8
Female	38	166	66	√	3	0	1	0	1	Cure	2739.1	4	1.8
Male	37	170	67	√	2	0	0	0	1	Cure	3164.21	3	2
Male	36	173	63	√	1	0	0	0	1	Cure	2739.1	5	1.9
Male	26	172	65	√	1	0	1	0	1	Cure	5374.77	5	2
Male	25	171	66	√	2	0	1	0	1	Cure	2739.1	5	2
	50.7051	168.115	65.5513								3969.08	4.67949	1.88077
Male	60
Female	18
